# Supplementary material for: Use of Lactiplantibacillus pentosus O17 as a Starter Culture for the Production of Gaeta-like Table Olives
Source: Foods. 2026 Apr 7;15(7):1257. doi: 10.3390/foods15071257 (PMC13073220; doi:10.3390/foods15071257)
Supplement: Supplementary file 1 [file foods-15-01257-s001.zip]

Archive with 1 entries (1 files):
- Supplementary Materials_paper_O17_rev_ok.pdf
